# Supplementary material for: Impact of the time to achieve viral control on the dynamics of circulating HIV-1 reservoir in vertically infected children with long-term sustained virological suppression: A longitudinal study
Source: PLoS One. 2018 Oct 23;13(10):e0205579. doi: 10.1371/journal.pone.0205579 (PMC6198963; doi:10.1371/journal.pone.0205579)
Supplement: S1 Table — (XLSX) [file pone.0205579.s001.xlsx]

## Sheet: Sheet 1
Patient number	Gender	ACTG 076a	ART initiation (months)	First ART regiment typeb	ART regiment type at VSb	Age at VS (months)	Presence of pVL blips	Number of blips	pVL at ART initiation (Log10 copies/ml)	Years under VS	CA-HIV-DNA in PBMC (Log10 copies/106 PBMC)	CA-HIV-DNA in CD4+ T cells (Log10 copies/106 CD4+ T cells)	CA-HIV-DNA in whole blood (Log10 copies/ml whole blood)	2-LTR circles detected	CD4+ T cells counts (%)	CD4+ T cells counts (cells/mm3)	HIV infection stagec	CD8+ T cells counts (%)	CD8+ T cells counts (cells/mm3)
1	MALE	NONE	56	0	0	58	NO	1	5.25	-0.25	0.78	0.78	0.78	NO	17	1485.8	3	34	0.5
1	MALE	NONE	56	0	0	58	NO	1	5.25	4.08333	1.74	2.54908	2.3469	YES	20	627.8	2	37.037	0.54
2	FEMALE	NONE	5	1	1	111	YES	0	5.9	-0.0833333	2.58	3.47319	2.72653	YES	28	179.2	2	*	*
2	FEMALE	NONE	5	1	1	111	YES	0	5.9	2	2.59	3.08463	3.0133	YES	40.6	848.54	1	28	1.45
2	FEMALE	NONE	5	1	1	111	YES	0	5.9	3.66667	2.23	2.6895	2.6931	YES	46	1008.32	1	26.5896	1.73
3	FEMALE	PARTIAL	10	1	1	18	NO	1	5.87	-0.5	2.69	*	3.46358	*	*	*	*	*	*
3	FEMALE	PARTIAL	10	1	1	18	NO	1	5.87	4	1.63	2.14363	2.09787	*	36	900	1	25	1.44
4	FEMALE	PARTIAL	32	1	0	77	NO	1	5.33	-0.5	2.16	*	*	NO	*	*	*	*	*
4	FEMALE	PARTIAL	32	1	0	77	NO	1	5.33	2.25	2.86	3.39164	3.22822	YES	39	686.4	1	28	1.39286
4	FEMALE	PARTIAL	32	1	0	77	NO	1	5.33	3.66667	2.71	3.16186	3.09198	NO	37	851.37	1	31.8966	1.16
5	FEMALE	PARTIAL	4	1	1	16	NO	2	6.37	-0.0833333	2.75	3.15486	3.58351	YES	43	2683.2	1	22.0513	1.95
5	FEMALE	PARTIAL	4	1	1	16	NO	2	6.37	2.08333	2.05	2.71339	2.72522	YES	33	1027.62	1	35	0.942857
5	FEMALE	PARTIAL	4	1	1	16	NO	2	6.37	3.58333	2.22	2.70061	2.907	NO	40.6	1608.37	1	40.6	1
6	FEMALE	COMPLETE	6	1	1	29	YES	0	6.88	-0.166667	0.78	0.78	0.78	YES	31	2464.5	2	22.963	1.35
6	FEMALE	COMPLETE	6	1	1	29	YES	0	6.88	1.5	0.78	0.78	0.78	NO	24	527.04	2	36	0.666667
6	FEMALE	COMPLETE	6	1	1	29	YES	0	6.88	3.83333	0.78	0.78	0.78	YES	26	510.9	1	35	0.742857
7	MALE	UNKNOWN	37	1	1	62	NO	1	5.73	0	1.4	2.9784	2.06671	YES	3	122.55	3	50	0.06
7	MALE	UNKNOWN	37	1	1	62	NO	1	5.73	2.33333	0.78	0.78	0.78	NO	29	1111.86	1	38	0.763158
7	MALE	UNKNOWN	37	1	1	62	NO	1	5.73	3.83333	1.95	2.49501	2.47562	NO	30	956.34	1	36.1446	0.83
8	FEMALE	NONE	11	1	0	60	NO	1	5.9	-0.0833333	0.78	0.78	0.78	YES	*	*	*	*	*
8	FEMALE	NONE	11	1	0	60	NO	1	5.9	1.5	2.55	3.09599	3.22196	YES	30	1336.5	1	41	0.731707
8	FEMALE	NONE	11	1	0	60	NO	1	5.9	4.25	1.92	2.43408	2.48724	NO	39	1130.22	1	27.0833	1.44
9	MALE	NONE	44	0	0	67	YES	0	6.53	-0.166667	2.65	4.06596	3.08715	YES	5	105	3	*	*
9	MALE	NONE	44	0	0	67	YES	0	6.53	4.33333	1.91	2.49222	2.58409	NO	34	1235.56	1	44.1558	0.77
10	MALE	NONE	12	1	0	131	YES	0	6.43	-0.25	2.33	*	*	YES	12	807	3	*	*
10	MALE	NONE	12	1	0	131	YES	0	6.43	2.08333	2.91	3.42782	3.24743	NO	35	660.1	1	31	1.12903
10	MALE	NONE	12	1	0	131	YES	0	6.43	3.75	0.78	0.78	0.78	NO	28	587.72	1	43.0769	0.65
11	MALE	NONE	102	0	0	143	NO	1	3.79	-0.166667	0.78	0.78	0.78	YES	26	676	1	40	0.65
11	MALE	NONE	102	0	0	143	NO	1	3.79	1.75	0.78	0.78	0.78	NO	27	469.8	1	32	0.84375
11	MALE	NONE	102	0	0	143	NO	1	3.79	3.91667	0.78	0.78	0.78	NO	34	511.02	1	30.0885	1.13
12	FEMALE	COMPLETE	66	0	0	68	NO	1	4.79	-0.5	1.72	2.44031	2.19998	YES	23	575	2	38.9831	0.59
12	FEMALE	COMPLETE	66	0	0	68	NO	1	4.79	4.41667	1.81	2.41822	2.22782	YES	35	645.05	1	33.9806	1.03
13	FEMALE	NONE	11	1	1	130	YES	0	5.9	-0.0833333	3.24	4.19997	4.12939	YES	13	850	3	*	*
13	FEMALE	NONE	11	1	1	130	YES	0	5.9	4	2.48	3.03506	2.97444	YES	34	869.72	1	33	1.0303
14	MALE	NONE	3	1	0	73	NO	1	5.9	-0.0833333	3.53	4.36096	4.32095	YES	20	912	3	*	*
14	MALE	NONE	3	1	0	73	NO	1	5.9	2.33333	1.86	2.40555	2.38023	NO	32	943.36	1	27	1.18519
14	MALE	NONE	3	1	0	73	NO	1	5.9	3.66667	2.36	2.94644	2.85976	NO	33	819.06	1	25.9843	1.27
15	FEMALE	NONE	35	0	0	50	YES	0	6.76	0	2.92	3.77697	3.46982	YES	18	493	3	*	*
15	FEMALE	NONE	35	0	0	50	YES	0	6.76	4.33333	1.78	2.31303	2.18138	NO	35	738.5	1	25.9259	1.35
16	MALE	NONE	5	0	0	61	YES	0	5.9	0	3.04	3.71849	3.95779	YES	28	1735	2	*	*
16	MALE	NONE	5	0	0	61	YES	0	5.9	2.16667	1.58	2.19041	2.18407	NO	27	985.5	1	36	0.75
16	MALE	NONE	5	0	0	61	YES	0	5.9	4	1.9	2.54469	2.25481	NO	27	513	1	32.9268	0.82
17	MALE	NONE	96	1	1	106	NO	2	6.21	0	3.09	4.31031	3.71768	YES	7	255.486	3	78	0.09
17	MALE	NONE	96	1	1	106	NO	2	6.21	1.75	2.26	3.00198	3.02284	YES	20	1049.2	2	52	0.384615
17	MALE	NONE	96	1	1	106	NO	2	6.21	3.91667	0.78	0.78	0.78	NO	19	656.83	2	41.3043	0.46
18	MALE	UNKNOWN	29	1	1	133	NO	2	*	0	2.74	3.70667	3.45563	YES	13	561	3	*	*
18	MALE	UNKNOWN	29	1	1	133	NO	2	*	4.08333	1.87	2.53832	2.29722	NO	26.5	573.99	1	44.1667	0.6
19	FEMALE	NONE	25	1	0	138	NO	1	4.98	-0.0833333	1.93	*	*	YES	21	*	*	*	*
19	FEMALE	NONE	25	1	0	138	NO	1	4.98	1.91667	1.33	1.94371	1.89564	NO	29	895.23	1	33.6	0.863095
19	FEMALE	NONE	25	1	0	138	NO	1	4.98	4.16667	0.78	0.78	0.78	NO	31	987.04	1	43	0.72093
20	FEMALE	NONE	24	1	1	29	YES	0	5.54	-0.416667	3.07	3.85942	4.04126	NO	19	1520	3	42.2222	0.45
20	FEMALE	NONE	24	1	1	29	YES	0	5.54	4.25	2.8	3.33022	3.43198	NO	38	1264.03	1	26.9504	1.41
21	MALE	PARTIAL	10	1	1	14	NO	2	6.47	-0.166667	2.48	3.02259	3.32362	YES	32	2000	2	*	*
21	MALE	PARTIAL	10	1	1	14	NO	2	6.47	2.75	1.7	2.16494	2.22451	NO	43	1147	1	*	*
21	MALE	PARTIAL	10	1	1	14	NO	2	6.47	3.91667	1.26	1.69433	1.7449	YES	42	1123.5	1	23	1.82609
22	MALE	NONE	4	1	0	87	NO	1	5.9	-0.0833333	1.64	2.20848	2.90736	YES	32	4999.04	2	*	*
22	MALE	NONE	4	1	0	87	NO	1	5.9	3.91667	1.52	2.04144	2.02688	NO	33	967.032	1	37.0787	0.89
23	FEMALE	NONE	61	0	0	63	NO	1	5.5	-0.0833333	3.28	3.65966	3.71733	YES	29	1142	2	*	*
23	FEMALE	NONE	61	0	0	63	NO	1	5.5	2.41667	2.99	3.28752	3.45669	YES	57	1476.3	1	23	2.47826
23	FEMALE	NONE	61	0	0	63	NO	1	5.5	4	2.73	3.05073	3.26777	NO	53	1648.3	1	23.9819	2.21
24	FEMALE	COMPLETE	6	1	1	32	YES	0	6.35	-0.166667	3.03	3.54086	3.64708	YES	33	1277.1	2	17.0103	1.94
24	FEMALE	COMPLETE	6	1	1	32	YES	0	6.35	1.58333	2.21	2.65607	2.81885	NO	39.5	1454.71	1	30	1.31667
24	FEMALE	COMPLETE	6	1	1	32	YES	0	6.35	4.41667	0.78	0.78	0.78	NO	38	1002.82	1	30	1.26667
25	MALE	NONE	116	0	0	150	YES	0	5.04	-0.25	0.78	0.78	0.78	YES	17	348	2	*	*
25	MALE	NONE	116	0	0	150	YES	0	5.04	2.16667	0.78	0.78	0.78	NO	25	472.5	2	35	0.714286
25	MALE	NONE	116	0	0	150	YES	0	5.04	4	0.78	0.78	0.78	NO	29	690.606	1	37.1795	0.78
26	FEMALE	NONE	54	0	0	60	YES	0	6.2	-0.0833333	1.55	2.78757	1.96367	YES	6	150	3	66.6667	0.09
26	FEMALE	NONE	54	0	0	60	YES	0	6.2	4.5	2.3	2.74892	2.79969	*	40	1124	1	38.0952	1.05
27	MALE	NONE	122	1	1	162	YES	0	5.25	-0.166667	2.67	3.64471	3.04611	NO	12	252	3	*	*
27	MALE	NONE	122	1	1	162	YES	0	5.25	4	2.62	3.10737	3.26104	*	37	1424.5	1	45.122	0.82
28	FEMALE	COMPLETE	38	0	0	61	NO	1	5.87	-0.166667	3.63	4.41877	4.42737	YES	20	1020	3	46.5116	0.43
28	FEMALE	COMPLETE	38	0	0	61	NO	1	5.87	2.5	3.09	3.46889	3.41715	YES	43	887.692	1	18	2.38889
28	FEMALE	COMPLETE	38	0	0	61	NO	1	5.87	3.75	3.07	3.52694	3.50283	YES	43	946	1	20	2.15
29	MALE	NONE	20	1	1	26	NO	2	5.98	0	3.65	4.26293	4.44788	NO	27	1530.9	2	36.9863	0.73
29	MALE	NONE	20	1	1	26	NO	2	5.98	3.83333	2.53	2.98535	3.15562	*	40	1480	1	31.0078	1.29
30	FEMALE	NONE	27	0	0	58	YES	0	7	0	3.73	*	*	YES	13	224	3	*	*
30	FEMALE	NONE	27	0	0	58	YES	0	7	2.16667	2.48	3.10105	3.00234	NO	31	796.7	1	27	1.14815
30	FEMALE	NONE	27	0	0	58	YES	0	7	3.58333	2.46	3.03127	2.97079	NO	30	870	1	34.8837	0.86
31	MALE	PARTIAL	33	0	0	33	YES	0	4.2	-0.25	2.94	3.62695	3.51229	YES	21	767.97	3	42.8571	0.49
31	MALE	PARTIAL	33	0	0	33	YES	0	4.2	2.33333	1.92	2.48306	2.46255	NO	37	953.86	1	29	1.27586
31	MALE	PARTIAL	33	0	0	33	YES	0	4.2	3.83333	1.95	2.47416	2.50072	NO	36	1063.08	1	27.907	1.29
32	MALE	UNKNOWN	106	1	1	159	YES	0	4.26	0	1.56	*	*	YES	*	*	*	*	*
32	MALE	UNKNOWN	106	1	1	159	YES	0	4.26	1.91667	1.66	2.08984	2.12133	NO	42	1075.2	1	26	1.61538
32	MALE	UNKNOWN	106	1	1	159	YES	0	4.26	4.5	0.78	0.78	0.78	YES	32	1130.88	1	45.0704	0.71
33	FEMALE	NONE	7	0	0	11	YES	0	5	-0.0833333	2.59	3.28126	3.72361	NO	23	2769.2	3	46.9388	0.49
33	FEMALE	NONE	7	0	0	11	YES	0	5	1.75	0.78	0.78	0.78	NO	48	2174.4	1	21	2.28571
33	FEMALE	NONE	7	0	0	11	YES	0	5	3.83333	0.78	0.78	0.78	NO	45	1931.4	1	26.9461	1.67
34	MALE	NONE	131	0	0	133	YES	0	3.87	-0.0833333	3.43	4.66682	3.77767	YES	14	129.08	2	53.8462	0.26
34	MALE	NONE	131	0	0	133	YES	0	3.87	2.41667	3.3	4.00974	3.61833	YES	26	406.06	1	45.5	0.564835
34	MALE	NONE	131	0	0	133	YES	0	3.87	3.58333	2.83	3.38112	3.1507	NO	28	588.28	1	33	0.848485
35	FEMALE	NONE	12	1	0	46	YES	0	6.41	-0.0833333	3.41	4.32781	4.30872	*	14	957	3	*	*
35	FEMALE	NONE	12	1	0	46	YES	0	6.41	4.41667	2.08	2.63281	2.88865	*	31	1802.34	1	26.9565	1.15
36	MALE	NONE	103	0	0	131	NO	1	4.34	-0.0833333	2.82	3.65561	3.27471	YES	16	416	2	*	*
36	MALE	NONE	103	0	0	131	NO	1	4.34	2.08333	1.29	1.72937	1.97562	NO	41	1763	1	41	1
36	MALE	NONE	103	0	0	131	NO	1	4.34	3.58333	2.28	2.74004	2.74607	NO	39	1014	1	45.8824	0.85
37	FEMALE	COMPLETE	89	0	0	91	NO	1	4.94	0	2.36	3.23459	2.78751	YES	19	357.2	2	39.5833	0.48
37	FEMALE	COMPLETE	89	0	0	91	NO	1	4.94	3	1.99	2.54041	2.57863	YES	30	1092	1	39	0.769231
37	FEMALE	COMPLETE	89	0	0	91	NO	1	4.94	4.41667	0.78	0.78	0.78	YES	28	800.8	1	38	0.736842
a Classification criteria based on CACTG 076: Complete, zidovudine administration to HIV-1 infected women during pregnancy and to the child during the first six weeks of life; Partial, zidovudine administration only to the HIV-1-infected pregnant woman or to the child; None, no zidovudine administration.
b 0= 2 NRTIs + 1 NNRTI; 1= 2 NRTIs + 1 PI.
c Infection stage based on age-specific CD4 cell count or percentage. The stage was based on the CD4 cell count, the CD4 cell count takes predominance over the CD4 percentage, and the percentage was considered only if the count was missing.
* Not measured by unavailable data and/or sample.
Abbreviations: ART, antiretroviral therapy; CA-HIV-DNA, cell-associated HIV-1 DNA; PBMC, peripheral blood mononuclear cell; NNRTIs, non-nucleoside reverse transcriptase inhibitors; NRTI, nucleoside reverse transcriptase inhibitor; PI, protease inhibitor; pVL, plasma viral load; VS, viral suppression.

## Sheet: Hoja1
			1
			2
			3
			4
			5
			6
			7
			8
			10
			11
			12
			13
			14
			15
			16
			17
			18
			19
			20
			21
			22
			23
			24
			25
			26
			27
			28
			29
			30
			31
			32
			33
			34
			35
			36
			37
			38
